# Supplementary material for: Machine Learning-Driven Identification of Key Environmental Factors Influencing Fiber Yield and Quality Traits in Upland Cotton
Source: Plants (Basel). 2025 Jul 4;14(13):2053. doi: 10.3390/plants14132053 (PMC12252131; doi:10.3390/plants14132053)
Supplement: Supplementary file 1 [file plants-14-02053-s001.zip]

Archive with 10 entries (10 files):
- fig_S1.pdf
- fig_S10.pdf
- fig_S2.pdf
- fig_S3.pdf
- fig_S4.pdf
- fig_S5.pdf
- fig_S6.pdf
- fig_S7.pdf
- fig_S8.pdf
- fig_S9.pdf
